# Supplementary material for: Solid-State Structures and Photoluminescence of Lamellar Architectures of Cu(I) and Ag(I) Paddlewheel Clusters with Hydrogen-Bonded Polar Guests
Source: Molecules. 2021 Nov 6;26(21):6731. doi: 10.3390/molecules26216731 (PMC8587135; doi:10.3390/molecules26216731)
Supplement: Supplementary file 1 [file molecules-26-06731-s001.zip]

Archive with 1 entries (1 files):
- molecules-1386550-supplementary.pdf
